# Supplementary material for: Xylem Sap Mycobiota in Grapevine Naturally Infected with Xylella fastidiosa: A Case Study: Interaction of Xylella fastidiosa with Sclerotinia sclerotiorum
Source: Plants (Basel). 2025 Jun 27;14(13):1976. doi: 10.3390/plants14131976 (PMC12252444; doi:10.3390/plants14131976)
Supplement: Supplementary file 1 [file plants-14-01976-s001.zip]

Archive with 1 entries (1 files):
- plants-3659204-supplementary.pdf
